# Supplementary material for: Elucidating Genetic Drivers of Chronic Inflammation in Obesity
Source: Biomedicines. 2026 Feb 17;14(2):447. doi: 10.3390/biomedicines14020447 (PMC12938195; doi:10.3390/biomedicines14020447)
Supplement: Supplementary file 1 [file biomedicines-14-00447-s001.zip]

Archive with 1 entries (1 files):
- biomedicines-4126936-supplementary.pdf
